# Supplementary material for: Purification of functional human ES and iPSC-derived midbrain dopaminergic progenitors using LRTM1
Source: Nat Commun. 2016 Oct 14;7:13097. doi: 10.1038/ncomms13097 (PMC5067526; doi:10.1038/ncomms13097)
Supplement: Supplementary Data 1 — Gene expression array data of E11.5 mouse and day 9 mouse ESCs [file ncomms13097-s2.xlsx]

## Sheet: Sheet1
	Supplementary Data 1: Gene expression array data of E11.5 mouse and day 9 mouse ESCs.
	Commonly up-regulated genes
	Ref_sequence_ID	Gene symbol	Name	Fold change (fetal mouse)	Fold change (mouse ESCs)
	NM_016869*	Corin	Corin	17.73	3.9
	NM_007585*	Anxa2	Annexin A2	6.12	2.02
	NM_001109753	Sv2b	Synaptic vesicle glycoprotein 2 b	4.65	2.46
	BC083073*	Tm4sf1	Transmembrane 4 superfamily member 1	4.33	2.15
	NM_033522	Ferd3l	Fer3-like (Drosophila)	3.9	2.3
	NM_153789	Mylip	Myosin regulatory light chain interacting protein	3.34	2.03
	NM_001081121	4931429I11Rik	RIKEN cDNA 4931429I11 gene	3.06	2.38
	NM_152803	Hpse	Heparanase	2.68	2.15
	NM_001081153	Unc13c	unc-13 homolog C (C. elegans)	2.55	2.34
	NM_008034*	Folr1	Folate receptor 1 (adult)	2.43	2.02
	NM_008509	Lpl	Lipoprotein lipase	2.32	2.22
	NM_029614	Prss23	Protease, serine 23	2.29	2.42
	NM_018784	St3gal6	ST3 beta-galactoside alpha-2,3-sialyltransferase 6	2.29	2.16
	NM_009313*	Tacr1	Tachykinin receptor 1	2.17	2.2
	NM_176920*	Lrtm1	Leucine-rich repeats and transmembrane domains 1	2.14	2.53
	BC046304	Dkk3	Dickkopf homolog 3 (Xenopus laevis)	2.06	2.31
	*Indicate transmembrane targets investigated in this study.
	Mouse ESC-derived CORIN+LMX1A::GFP+ cells up-regulated genes
	Ref_sequence_ID	Gene symbol	Fold Change
	10406461	Mir9-2	5.90767
	10530441	Corin	3.90255
	10490856	Ralyl	3.6969
	10344879	A830018L16Rik	3.68546
	10498187	6030405A18Rik	3.18049
	10565890	Dnajb13	3.06035
	10593646	Tnfaip8l3	3.04387
	10422028	Tbc1d4	3.00194
	10427655	Spef2	2.99597
	10504905	E130309F12Rik	2.98949
	10403112	Dnahc11|Cdca7l	2.94243
	10368859	Armc2	2.81548
	10538482	Adcyap1r1	2.80404
	10453166	Cdkl4	2.73907
	10435862	Wdr52	2.71688
	10469540	Armc3	2.63745
	10480414	Enkur	2.59492
	10458122	Nme5	2.59484
	10363415	Spock2	2.55621
	10594969	Unc13c	2.55109
	10386211	Fam183b	2.54315
	10413492	Lrtm1	2.53482
	10362472	Rsph4a	2.52259
	10603066	Ace2	2.46842
	10564646	Sv2b	2.46063
	10565456	Prss23	2.4244
	10383615	Metrnl	2.41634
	10409666	Kif27	2.40424
	10556962	Vwa3a	2.3891
	10592493	4931429I11Rik	2.38495
	10404376	Agtr1a	2.33142
	10567010	Dkk3	2.30874
	10603746	Maob	2.30775
	10371942	4930485B16Rik	2.30497
	10453049	Cdc42ep3	2.30111
	10395317	Ferd3l	2.29919
	10604094	Akap14	2.29121
	10547740	C1s|Gm5077	2.2843
	10467319	Rbp4	2.27752
	10576639	Nrp1	2.26557
	10369655	Stox1	2.25859
	10543428	Iqub	2.24621
	10585428	Dnaja4	2.24304
	10572130	Lpl	2.22465
	10400483	Slc25a21	2.21993
	10347895	Wdr69	2.21516
	10539244	Tacr1	2.19646
	10358928	Cacna1e	2.18258
	10360942	Spata17	2.17089
	10593634	Elmod1	2.1693
	10440099	St3gal6|Dcbld2	2.16175
	10357381	Ysk4	2.15941
	10440417	9430053O09Rik	2.15647
	10531737	Hpse	2.14922
	10498273	Tm4sf1	2.14823
	10497203	Hey1	2.14264
	10497731	Ccdc39|Ttc14	2.14014
	10351781	Kcnj10	2.14007
	10362729	Akd1	2.13608
	10482336	Lrp1b	2.13263
	10493626	1700094D03Rik|4933434E20Rik	2.12584
	10479948	Celf2	2.08825
	10393266	Foxj1	2.0876
	10350516	Ptgs2	2.08175
	10498192	Ccna1	2.07925
	10588655	Zmynd10	2.069
	10516259	Dnali1	2.06307
	10351517	1700009P17Rik	2.06085
	10438178	4930451C15Rik	2.05278
	10374228	Gm11992	2.04825
	10483819	Ttc30b	2.04541
	10455259	Arhgap26	2.03741
	10404874	Mylip	2.03266
	10348537	Ramp1	2.02577
	10521796	Mir218-1	2.02367
	10440903	4932438H23Rik	2.02091
	10566034	Folr1	2.01984
	10478048	Lbp	2.01808
	10586744	Anxa2	2.01777
	10466728	1700028P14Rik	2.01555
	10554819	Me3	2.01295
	10447732	Pacrg	2.00842
	10556082	Ppfibp2	2.00257
	Fetal mouse VM-derived CORIN+ cells up-regulated genes
	Transcripts Cluster Id	Gene symbol	Fold Change
	10404606	Ly86	47.8609
	10547657	C3ar1	35.4712
	10461614	Ms4a6c	33.9041
	10389231	Ccl3	32.4264
	10517508	C1qb	30.0905
	10469358	Mrc1	27.0169
	10456071	Csf1r	22.7304
	10408693	F13a1	20.1112
	10530441	Corin	17.7337
	10501063	Cd53	17.4311
	10360070	Fcer1g	17.3538
	10566934	Lyve1	16.4843
	10360377	AI607873	16.3316
	10418506	Stab1	15.8774
	10508663	Laptm5	14.7514
	10499189	Fcrls	14.4281
	10372648	Lyz2	13.8481
	10517513	C1qc	12.746
	10548892	Arhgdib	12.418
	10406928	Cd180	11.9794
	10446282	Emr1	11.4071
	10461622	Ms4a6b	10.7389
	10416437	Lcp1	10.0302
	10551883	Tyrobp	10.0112
	10427336	Nckap1l	9.88102
	10422728	Dab2	9.30274
	10554789	Ctsc	9.27271
	10567580	Igsf6	8.88911
	10566358	Trim30a	8.12857
	10466210	Ms4a6d	8.02974
	10562709	Cd33	7.9247
	10369615	Srgn	7.91967
	10398907	Pld4	7.39502
	10422598	Sepp1	7.36432
	10394534	Osr1	7.11419
	10473809	Sfpi1	7.07186
	10405063	Ogn	6.72782
	10365983	Lum	6.71208
	10358339	Cfh	6.62522
	10523451	Anxa3	6.56631
	10523134	Pf4	6.54245
	10560624	Apoe	6.50325
	10360040	Fcgr3	6.47107
	10541555	Clec4a1	6.32367
	10406519	Hapln1	6.3018
	10600921	Stard8	6.20359
	10595560	Tbx18	6.16687
	10586744	Anxa2	6.12448
	10432640	Bin2	6.02622
	10461587	Ms4a4a	5.99362
	10461721	Mpeg1	5.98499
	10359929	Ddr2	5.93259
	10375145	Lcp2	5.92676
	10577164	Gas6	5.83266
	10494271	Ctss	5.82829
	10498367	P2ry13	5.74251
	10597743	Cx3cr1	5.65427
	10453747	Colec12	5.63968
	10603551	Cybb	5.58618
	10439009	Apod	5.58483
	10422760	Fyb	5.51472
	10566268	Hbb-bh1	5.50492
	10561453	Zfp36	5.46202
	10574438	Cdh5	5.45214
	10458894	Lox	5.43038
	10458999	Fbn2	5.34392
	10519998	Lrrc17	5.29028
	10365559	Igf1	5.26254
	10392560	Abca9	5.25877
	10435948	Ccdc80	5.21886
	10364593	Cnn2	5.19674
	10522503	Pdgfra	5.13314
	10360382	Ifi204|Mnda	5.11631
	10492355	Mme	5.08802
	10374083	Aebp1	5.03668
	10569017	Ifitm3	4.95462
	10431915	Slc38a4	4.9524
	10495685	Arhgap29	4.92741
	10409314	Msx2	4.90678
	10505143	Akap2|Palm2	4.90165
	10501903	Synpo2	4.89948
	10500559	Hsd3b6	4.83216
	10425287	Kdelr3	4.82212
	10439292	BC100530|Stfa1|BC117090	4.78465
	10419261	Bmp4	4.74944
	10599174	Il13ra1	4.74356
	10541075	Cxcl12	4.73876
	10541318	Slc6a13	4.68395
	10358533	Hmcn1	4.6664
	10542355	Emp1	4.65905
	10564646	Sv2b	4.65311
	10374777	Efemp1	4.62459
	10511363	Penk	4.61606
	10527638	Alox5ap	4.60988
	10427796	Npr3	4.60647
	10576051	Foxc2	4.60317
	10604763	Arpc1b	4.57211
	10594044	Islr	4.56616
	10543239	Tcfec	4.56359
	10365974	Dcn	4.54257
	10536635	A430107O13Rik	4.53889
	10486396	Ehd4	4.51071
	10380174	Mpo	4.48641
	10412123	Ncf2	4.48324
	10513739	Tnc	4.47185
	10607870	Tlr7	4.45628
	10565958	P2ry6	4.44888
	10388902	Lgals9	4.44405
	10354374	Slc40a1	4.43161
	10433776	Snai2	4.42498
	10514275	Ptplad2	4.42186
	10397346	Fos	4.39953
	10359571	Fmo1	4.39061
	10382106	Gm885	4.38614
	10399924	Pik3cg	4.37587
	10388958	Evi2a|Evi2b	4.37468
	10400967	Six1	4.36858
	10439895	Alcam	4.36723
	10495830	Sec24d	4.34847
	10563441	Emp3	4.33848
	10498273	Tm4sf1	4.33243
	10503098	Lyn	4.31669
	10346564	Casp8	4.31581
	10403584	Nid1	4.31105
	10477920	Myl9	4.29962
	10471912	Kynu	4.29634
	10405587	Tgfbi	4.27717
	10534862	Pcolce	4.27121
	10381122	Fkbp10|Nt5c3l	4.26856
	10469151	Itih5	4.2398
	10427496	Egflam	4.23602
	10494672	Tbx15	4.23094
	10438753	Leprel1	4.19674
	10484389	Tfpi	4.16292
	10586079	Itga11	4.14145
	10475890	Mertk	4.13383
	10505120	Palm2|Akap2	4.11978
	10368409	Lama2	4.11405
	10496125	Dkk2	4.1097
	10391649	Slc4a1	4.10902
	10585286	Arhgap20	4.10355
	10579812	Ednra	4.09259
	10460237	Unc93b1	4.08562
	10531931	Sparcl1	4.0845
	10536220	Col1a2	4.0838
	10348244	Inpp5d	4.0815
	10405179	S1pr3	4.06682
	10441003	Runx1	4.05413
	10388430	Serpinf1	4.03928
	10375046	Hba-x	4.02219
	10469066	Ccdc3	4.02002
	10403871	Aoah	4.0135
	10368289	Enpp1	3.9911
	10490989	Cp	3.99108
	10523190	Parm1	3.98763
	10447951	Thbs2	3.98243
	10564818	Anpep	3.96513
	10395163	Lamb1	3.94079
	10425092	Cyth4	3.92044
	10359624	Prrx1	3.90615
	10395317	Ferd3l	3.89733
	10534640	Emid2	3.87425
	10440534	Adamts5	3.87329
	10404407	Foxc1	3.86885
	10404404	Foxf2	3.86702
	10560242	C5ar1	3.86651
	10412921	Nid2|2700060E02Rik	3.8523
	10582303	Cyba	3.85102
	10595211	Col12a1	3.8491
	10582376	Fam38a	3.84649
	10587231	Bmp5	3.84588
	10551185	Tgfb1	3.82817
	10422946	Ranbp3l	3.82357
	10542981	Gmfg	3.79602
	10446965	Rasgrp3	3.77719
	10592067	Fli1	3.74011
	10358224	Ptprc	3.73687
	10517517	C1qa	3.72281
	10532741	Tmem119	3.70216
	10578950	Anxa5	3.70088
	10497817	Fbn1|Gm9913	3.69113
	10487040	Kitl	3.68562
	10366052	Agpat2	3.67717
	10481092	Prrx2	3.67556
	10471067	Xpnpep2	3.67522
	10599463	Egfr	3.67271
	10374366	Fmod	3.67208
	10349947	Gxylt2	3.66812
	10540275	Vtn	3.64336
	10379190	Rac2	3.64289
	10430372	Gpr124	3.61952
	10571142	Kcnk6	3.6189
	10561702	Fam114a1	3.61409
	10522060	Col1a1	3.59815
	10380419	Crtap	3.58776
	10597413	Alx4	3.57708
	10474081	Mt2	3.57661
	10574023	H19|Mir675	3.57135
	10569341	Gm10554	3.55026
	10453759	Gpc3	3.54805
	10604576	Cd86	3.53934
	10439312	Egfl6	3.52867
	10607848	Gprc5c	3.52633
	10382435	Mmp2	3.51991
	10573924	Copz2	3.51511
	10380699	Dapp1	3.5026
	10502359	Rnase4|Ang	3.47804
	10414537	BC013712	3.47149
	10516966	Ear1	3.46567
	10419151	Clec4a3	3.46538
	10541564	Fbln5	3.45941
	10402211	Dock2	3.44137
	10385118	Cpa3	3.42539
	10497451	Sla	3.40766
	10429128	Maf	3.40503
	10581992	Renbp	3.40373
	10605181	Cd36	3.39676
	10520121	Bgn	3.39584
	10528207	Hpgds	3.39412
	10586076	Plek	3.39224
	10600169	Pdgfrb	3.39156
	10545101	Lgals1	3.38566
	10384458	Mylip	3.37896
	10578405	Tgm2	3.37639
	10456046	Stfa1	3.37139
	10415081	Creb3l1	3.36455
	10425161	Anxa6	3.34034
	10404874	Itgb5	3.33768
	10489204	Dock8	3.33487
	10435501	Twist1	3.33207
	10485117	Adamts12	3.32405
	10385966	Pon3	3.32166
	10435305	Hey2	3.31534
	10462140	Hbb-b1|Hbb-b2	3.31435
	10395320	Cldn1	3.31131
	10423109	Lpp	3.29338
	10542993	Igf2	3.29305
	10368556	Rgs1	3.28422
	10566254	Crispld1	3.27995
	10438769	Slc6a20a	3.2779
	10434806	Nbl1	3.27523
	10569344	Cd97	3.27203
	10358408	Slc38a3	3.27113
	10344990	Apbb1ip	3.27068
	10597960	Col3a1	3.26256
	10517677	Tlr13	3.25988
	10580033	Svep1	3.25452
	10596718	Stat6	3.2515
	10469695	Tmbim1	3.24521
	10346015	P2ry12	3.24028
	10601385	Slc7a8	3.23559
	10513208	Rarb	3.22501
	10366956	Ghr	3.22453
	10355567	Rhoj	3.21653
	10498371	Ggta1	3.21377
	10419854	Hlf	3.18461
	10417713	Apobec3	3.17186
	10427402	Parp12	3.16451
	10396476	Fcgrt	3.16255
	10482059	Pltp|Ctsa	3.1625
	10389786	Atp1a2	3.1619
	10425321	Fam174b	3.15604
	10544133	Adap2	3.14435
	10563085	Pik3ap1	3.14136
	10489569	Grn	3.13906
	10360270	Sema3a	3.13898
	10554156	Msx1	3.13793
	10379389	Cd68	3.13311
	10467578	Cd52	3.1294
	10381588	Il10rb|Ifnar2	3.12507
	10519717	Lgmn	3.12401
	10529651	Tmem45a	3.10618
	10387536	Emcn	3.10436
	10517165	4931429I11Rik	3.10117
	10436841	Pros1	3.09664
	10402268	Mboat1	3.09101
	10440019	Ptafr	3.08699
	10496359	Flrt2	3.06415
	10592493	Mef2c	3.05961
	10436456	Cd34	3.05917
	10404359	Sh3bp1	3.05776
	10508734	Ror1	3.05727
	10397633	Slc11a1	3.05081
	10406434	Rcn3	3.04975
	10352905	Vwa5a	3.04751
	10425138	Thbd	3.04432
	10506201	Ddx58	3.03887
	10347335	Rgs10	3.03619
	10563077	Hck	3.0347
	10584435	9930111J21Rik2|9930111J21Rik1|Gm5431	3.03157
	10488378	Thbs1	3.01764
	10512067	Bmp6	3.01597
	10568392	Tlr1	3.01438
	10477250	Klhl6	3.01311
	10385513	Slc43a3	3.00237
	10474700	Cdc42ep5	3.00143
	10404686	Tgfbr3	2.99321
	10530145	Rin3	2.98022
	10438445	Etl4	2.97299
	10473384	Folr2	2.97079
	10559509	Col4a1	2.96119
	10532085	Col4a2	2.95783
	10397853	H19	2.95382
	10469581	Tgfbr2|Mib1	2.95075
	10566026	Myof	2.95048
	10576973	Lhfpl2	2.94933
	10570068	Pqlc3	2.948
	10569335	Snai1	2.94714
	10597518	Ptgs1	2.94589
	10467258	Hbb-b2|Hbb-b1	2.94573
	10406676	Cyp1b1|1700038P13Rik	2.94344
	10399540	Nfam1	2.94274
	10478884	S100a11	2.94025
	10471721	Csf2rb	2.93794
	10566258	Ly96	2.92645
	10453057	Sft2d2	2.90534
	10430931	Tm6sf1|Hdgfrp3	2.90345
	10457640	Hexb	2.90275
	10425066	Tns3	2.9018
	10344966	Apobec1	2.90124
	10359713	Timp1	2.89524
	10554574	Dock10	2.89332
	10411373	Gja1	2.89234
	10384233	Ifitm1|Gm7676	2.88535
	10547621	Six2	2.88065
	10598976	Lgi1	2.87706
	10356020	Fam46a	2.8682
	10363173	Vamp8	2.86812
	10570434	Itga9	2.86478
	10453394	Cpa2	2.85957
	10462912	Cmklr1	2.85911
	10595404	Sirpa	2.85491
	10545409	Gatm	2.84495
	10590031	Eng	2.84329
	10537014	Hif3a	2.83992
	10532711	Stfa2l1	2.83809
	10476021	Lcn2	2.83354
	10487011	Hsd17b11	2.82485
	10471486	Oaf	2.81553
	10560329	1200009O22Rik|Gm16499	2.81271
	10435497	Car2	2.80068
	10481627	Scarf2	2.79907
	10531919	Olfml1	2.79823
	10592719	Mkx	2.79696
	10544837	Arsb	2.79331
	10490923	Sdc2	2.79297
	10434105	Ccl2	2.79071
	10556076	Arhgef6	2.7899
	10457323	Slit2	2.78329
	10406663	Gpr65	2.77902
	10423548	Bnc2	2.77577
	10379511	Il10ra	2.77498
	10604713	Ccl9	2.77106
	10521759	S100a10	2.76736
	10397645	Adamts9	2.76704
	10514177	Lpar1	2.75636
	10593050	B3gnt9-ps	2.75009
	10389214	Il4ra	2.74507
	10493995	Tpm1	2.74432
	10546454	Edn3	2.74363
	10513256	Sned1	2.74123
	10581175	Tec	2.74096
	10557326	Fxyd5	2.7387
	10594661	Cmah	2.7349
	10479165	Fam20a	2.73091
	10348739	Cthrc1	2.72211
	10530536	Lama4	2.71911
	10562192	Arhgap31	2.71745
	10404132	Hpse	2.71739
	10392464	Elf4	2.70526
	10423836	Mov10	2.69687
	10362538	Tmem132c	2.69392
	10439483	Akap12	2.69303
	10531737	Flnc	2.68059
	10604393	Ifi30	2.67541
	10500911	Fkbp9	2.67294
	10525932	Wnt1	2.67288
	10367634	Pilra	2.67027
	10536845	Zcchc24	2.65508
	10579347	Hmox1	2.65306
	10538547	Man1c1	2.6485
	10426637	Dlc1|A730069N07Rik	2.63315
	10534927	Col6a2	2.63257
	10418171	Glipr1|Krr1	2.63069
	10572897	Myocd	2.6305
	10517287	Ccr1	2.62879
	10578222	Lgals3bp	2.62851
	10370180	Hba-a2|Hba-a1	2.6276
	10372410	Adcy7	2.62251
	10386996	Tmem173	2.62032
	10598004	Nr3c1	2.61405
	10393573	Pla2g4a	2.60855
	10375058	Stra6	2.60585
	10573747	Cd84	2.6055
	10458314	Rnf213	2.60171
	10458569	Cyp7b1	2.59545
	10358434	Epyc	2.59414
	10585803	Mt1	2.5924
	10351679	Gbp6	2.59239
	10461636	9030625A04Rik	2.5891
	10383198	Xlr	2.58761
	10497381	Itga8	2.58301
	10365991	Dse	2.57704
	10574027	Svil	2.57638
	10496569	Trf	2.57549
	10421697	Hbb-y	2.57288
	10604656	Chst14	2.56972
	10480090	Timp3	2.56527
	10368647	Cyyr1	2.56455
	10453636	Unc13c	2.56144
	10596148	Il1rap	2.55983
	10566272	Nkd2	2.5598
	10474860	Creb3l2	2.55221
	10365482	Gm12824	2.55215
	10440513	Olfml3	2.54826
	10594963	Tagln2	2.54745
	10434845	Tifab	2.54719
	10410547	Synpo	2.54312
	10544002	Tlr4	2.53809
	10507099	Rbm47	2.53038
	10500808	Fbln2	2.52803
	10351825	Hba-a1|Hba-a2	2.52634
	10409567	Tgfb1i1	2.52306
	10459084	Blvrb	2.52087
	10505517	Bank1	2.5152
	10530269	4632428N05Rik	2.5087
	10540085	Bicc1	2.50854
	10375051	Irf8	2.50718
	10557960	Rab32	2.49997
	10551347	Fosb	2.4976
	10502335	Kel	2.49338
	10363445	Zcchc5	2.49184
	10369844	Lamc3	2.49166
	10576034	Myo1f	2.49072
	10367822	Plekhg1	2.48863
	10560481	Cd302	2.48482
	10544383	Trim25	2.48354
	10606366	Tcirg1	2.48236
	10471216	Nrk	2.48044
	10443980	Parvg	2.47932
	10367673	Twist2	2.47887
	10482920	Il21r	2.47863
	10380260	P4ha3	2.47364
	10464529	B2m	2.47189
	10601942	9430020K01Rik	2.47147
	10479975	Siglech	2.46417
	10425866	Plxdc2	2.46211
	10348632	Lepr	2.45783
	10557342	Ahr	2.45442
	10555323	Abca1	2.45358
	10475414	Ctsb|Fdft1	2.44921
	10453629	Rgs18	2.4478
	10553559	Tnfrsf1a	2.44536
	10469457	Adamts15	2.44411
	10506301	Olfml2a	2.44274
	10400006	Plxnd1	2.44046
	10512949	Rhoc	2.43862
	10415844	Alas2	2.43856
	10358421	Folr1	2.43698
	10541895	Cd38	2.43642
	10591988	Rbms1	2.43499
	10471882	I830077J02Rik	2.4346
	10547100	Bmp7	2.43404
	10495054	Il2rg	2.43354
	10602372	Fzd6	2.4329
	10566034	Zic2	2.43134
	10521678	Calcrl	2.42758
	10483025	Plp2	2.42697
	10500982	Nfatc4	2.4238
	10490129	Ctsk	2.42315
	10606016	Ctsh	2.41871
	10423825	Gbgt1	2.41774
	10417176	Col6a3	2.41085
	10484371	Ms4a7	2.40477
	10473022	Meox2	2.3999
	10415396	Lpcat2	2.39722
	10494262	Cd79b	2.39243
	10587733	Hcls1	2.39088
	10470555	Adrb2	2.38762
	10356520	Kank2	2.38747
	10466200	Ifitm1	2.38398
	10395409	Arhgap25	2.3832
	10573939	Tenc1	2.38015
	10392142	Tmem63a	2.38012
	10435565	Rbm46	2.37767
	10459288	Arhgap28	2.36838
	10591563	Prkg1	2.36562
	10558769	Ccbe1	2.3646
	10546010	Rab3il1	2.36033
	10427095	Ptpn6	2.35899
	10352320	Cast	2.35811
	10498972	Tbc1d2b	2.356
	10452613	Frk	2.34556
	10467013	Gjb2|Gm10871	2.34439
	10459496	Pgcp	2.34396
	10461408	Papss2	2.3425
	10547769	Olfm4	2.33957
	10410656	Kcnj2	2.33957
	10595680	Plcb2	2.33339
	10362499	Ncf1	2.32912
	10420362	Notch2	2.3286
	10423556	Myd88	2.32771
	10462507	Rbpms	2.32734
	10416689	Clec4a2	2.32708
	10382321	Lpl	2.32401
	10486119	Angptl4	2.32092
	10534202	Hmgcs2	2.31938
	10494595	Abhd3	2.31928
	10597648	Cd248	2.31825
	10578123	Itpripl2	2.31813
	10541587	Pear1	2.31773
	10572130	Myo1g	2.31666
	10450038	Sat1	2.31133
	10494643	Pld2	2.31062
	10457475	Tpcn1	2.30961
	10460541	St3gal6|Dcbld2	2.30943
	10567297	Prss23	2.30709
	10499216	Ptpn14	2.30622
	10384154	Ramp2	2.30457
	10607467	Rhog	2.3034
	10377859	Frem1	2.29838
	10533145	Rhag	2.29516
	10440099	Nav3	2.29392
	10565456	Cd82	2.29223
	10352661	Pmp22	2.28227
	10381298	Slc16a12	2.28201
	10566132	Ifitm2	2.27646
	10514088	Marveld1	2.27126
	10445192	Nrp2	2.26957
	10372342	Myo1c	2.26426
	10485213	Selplg	2.25689
	10376950	Myh9	2.25642
	10467153	Cryl1	2.25429
	10569014	Slc1a3	2.25006
	10463224	Loxl2	2.24809
	10346843	Adamts3	2.24736
	10378697	Il6st	2.24633
	10532744	Hpgd	2.24473
	10430201	Dock6	2.2432
	10420372	Man1a	2.2418
	10427590	Lmx1a	2.24033
	10416215	Shc1	2.23931
	10531177	Fads3	2.23658
	10407173	Srpx2	2.23125
	10571840	Acta2	2.22169
	10591576	Vav1	2.21574
	10369154	Gpx3	2.21523
	10351443	Tmem176a	2.21378
	10493519	Ptgis	2.21267
	10461423	Ngp	2.21264
	10601659	Elk3|Cdk17	2.21052
	10467124	Fhl3	2.21003
	10446253	Plcg2	2.20642
	10376201	Wipf1	2.20613
	10538150	Nab2	2.20558
	10489878	Itpr1	2.20381
	10589535	Steap2	2.20356
	10371959	Add3	2.20326
	10507908	Slc9a9	2.19824
	10575799	Slco2b1	2.19809
	10483698	Tnfaip8	2.19421
	10373313	Wipi1	2.19332
	10540408	Ror2	2.19255
	10528008	Tacr1	2.18986
	10463911	Selm	2.1886
	10587854	Slc39a12	2.18794
	10565819	Vgll3	2.18378
	10455647	Plp2|Prickle3	2.17981
	10392449	Pde7b	2.17708
	10409282	Tln1	2.16993
	10539244	Cysltr1	2.1694
	10373768	Mpp1	2.16891
	10469389	Rreb1	2.16791
	10436487	Sash3	2.1679
	10411359	Gng12	2.16701
	10368175	Naaa	2.16664
	10512514	Serpinh1	2.16635
	10606355	F11r	2.16517
	10605370	Emilin1	2.16409
	10404612	Kdelc2	2.16266
	10599487	Cd63	2.16173
	10538842	Igfbp4	2.16056
	10531370	Naaladl2	2.15861
	10565794	P2rx4	2.15797
	10351623	Esyt1	2.15753
	10520604	Snx7	2.15744
	10585338	Bag3	2.15623
	10367436	A2ld1	2.15584
	10381096	Pygl	2.15555
	10497490	Thbs4	2.154
	10525439	Nfatc1	2.15385
	10373407	Lrtm1	2.15146
	10501762	Crip1	2.15036
	10514185	Lamc1	2.15002
	10557992	Kctd12	2.1485
	10422512	Capn1	2.14704
	10400844	4930447C04Rik	2.14547
	10411082	Gusb	2.1442
	10459944	Lrrc25	2.14413
	10413492	Cmtm3	2.14374
	10399005	Ceacam1	2.13943
	10358816	Lrrc33	2.13846
	10422059	Rarg	2.13536
	10465314	Fbln1	2.13406
	10400948	Ccl24	2.13187
	10534102	Epha7	2.13067
	10572445	Msrb3	2.13039
	10574471	Atf3	2.1279
	10561008	Ostf1	2.12401
	10439058	Tmem106a	2.12295
	10432972	Ets1	2.12268
	10425945	Car13	2.12172
	10534493	Dtx3l|Parp9	2.11969
	10503659	Cobl	2.11783
	10372807	Ahnak	2.11778
	10361091	P2ry1	2.11637
	10466573	Prex2	2.11182
	10381445	Rbms3	2.10958
	10584142	Gulp1	2.10654
	10490903	Dhrs3	2.09652
	10439268	Il6ra	2.09635
	10384423	Has2	2.09532
	10461369	Lsp1	2.09232
	10492330	Mr1	2.09047
	10344837	Mdfic	2.08716
	10597531	Pstpip2	2.08658
	10346000	Trim30d	2.08199
	10510129	Dkk3	2.08051
	10499655	Mir145	2.07981
	10428707	Col6a1	2.07872
	10559207	Slc9a3r1	2.07786
	10358982	Gcnt1	2.07696
	10536472	Ifi203	2.06969
	10456904	Igsf10	2.06934
	10566366	Lilrb4	2.06774
	10567010	Dock1	2.06296
	10459225	6230427J02Rik	2.06278
	10370210	Klf6	2.06236
	10382462	Fblim1	2.06053
	10466521	F630028O10Rik|Mir223	2.05961
	10360391	Il1rl2	2.05869
	10498383	Abcg3	2.05847
	10363082	Ppic	2.05642
	10558345	Tmem100	2.05109
	10596812	Nkd1	2.05086
	10403352	Reps2	2.04953
	10517967	Slc9a3r2	2.04933
	10600852	Sulf1	2.04886
	10345777	Lifr	2.04757
	10531952	Rnf144b	2.04564
	10458906	Fcgr1	2.04544
	10380285	Ankrd55	2.03816
	10573779	Ucp2	2.03641
	10607658	Itga5	2.03608
	10448676	Sqrdl	2.03519
	10344897	Gm8995	2.03236
	10422822	Serpinb6a	2.03166
	10404965	Plau	2.02983
	10500335	Heyl	2.02963
	10407159	Vill	2.02886
	10555389	B4galt1	2.02808
	10433114	Steap1	2.02805
	10475532	Inpp4b	2.02634
	10566583	Epb4.1l2	2.02609
	10408600	Chn2|9130019P16Rik	2.0245
	10413047	Tubb6	2.02415
	10507840	Hmha1	2.02339
	10590073	Ehd2	2.02006
	10512129	Gfpt2	2.01859
	10528015	Tcn2	2.01846
	10573082	BC067074	2.01716
	10362245	Stard13	2.01696
	10538356	Insrr	2.01606
	10456400	C130021I20Rik|LOC100504399	2.01001
	10364650	Ptgr1	2.00821
	10560190	Cldn11	2.00785
	10375614	Sostdc1	2.0073
